# Supplementary material for: The Characterisation of the Craniofacial Morphology of Infants Born With Zika Virus; Innovative Approach for Public Health Surveillance and Broad Clinical Applications
Source: Front Med (Lausanne). 2021 Jun 24;8:612596. doi: 10.3389/fmed.2021.612596 (PMC8264140; doi:10.3389/fmed.2021.612596)
Supplement: Supplementary file 2 [file Data_Sheet_1.xlsx]

## Sheet: CT readings
CT NUMBER	Parenchymal volume loss	Ventriculomegaly	Abnormal brainstem		Calcifications
			Hypoplasia	Atrophy	Periventricular	Cortical	GM/WM junction	Basal ganglia and/or thalamus	Brainstem	Cerebellum	Neck soft tissues
1	2	2	YES		YES	YES	YES (all lobes F>B)	Thalamic and lentiform	No	No
2	1	1	no	no			yes
3	0	0
4	3	3	yes		yes	yes	yes	yes
5	1	1	no	no	yes		yes
6	2	2	no	no	yes	yes	yes	yes
7	3	3	yes	no				yes
8	3	3	yes		yes		yes	yes
9	1	1	no	no	yes		yes
10	3	3	Yes		YES	No	YES (F & P)	Thalamic and lentiform	No	No
11	1	1	No	No	No	No	YES (F & P)	No	No	No
12	3	3	Yes		YES	No	YES (F & T)	Thalamic and lentiform	No	No	No
13	1	1	No	No	YES (ONE)	No	YES (FRONTAL)	Thalamic and lentiform	No	No	No
14	3	3	yes	no	yes	yes	yes	yes
15	3	3	yes		yes	yes	yes	yes	yes
16	1	0	no	no			YES
17	0	0
18	0	0
19	0	0	no	no	no	no	no	no	no	no	no
20	0	1	no	no
21	2	1	no	no	yes		yes	yes
22	0	1	no	no
23	2	2	yes	no	yes	yes	yes	yes	yes	yes
24	1	1	no	no	no	no	yes	minor lhs	no	no	no
25	2	2	no	no	yes	no	yes	no	no	no	no
26	1	1	no	no				yes
27	2	2	no	no	yes		yes	yes
28	3	2	yes	no		yes (severe)	yes	yes (minor)
29	3	2	no	no	yes	yes	yes	yes	no	no	no
30	0	0	no	no	no	no	no	no	no	no	no
31	2	2	no	no	yes	yes	yes	yes (thalamic and lentiform)	no	no	no
32	3	2	no	no	yes		yes	yes (lentiform)	no	no	no
33	1	1	no	no	no	no	YES (F & P)	no	no	no	no
34	0	1	no	no	no	no	no	no	no	no	no
35	0	0
36	3	2	yes	no	yes	yes	yes	yes
37	0	1	no	no	none
38	3	3	yes			yes		yes
39	3	3	?	no		yes	yes	yes
40	2	2					yes	yes
41	0	0
42	3	2	yes	no	yes	yes	yes	yes		yes
43	3	3	yes	no	yes	yes	yes	yes
44	2	2	no	no	yes	yes	yes
45	3	2	no	no	yes	yes	yes	yes
46	3	3	yes	no		yes	yes	yes
47	2	2	no	no			yes	yes
48	2	3	yes	no	yes	yes	yes
49	3	3	yes	no	yes		yes	yes
50	2	3	yes				yes
51	3	2	no	no	yes		yes	yes		yes
52	3	2	yes		yes	yes	yes	yes	yes
53	3	2	no	no	yes	yes	yes	yes
54	0	0
55	3	3	no	no	yes		yes	yes	yes
56	1	1	no	no		yes	yes
57	3	2	yes		yes	yes	yes	yes
58	1	2	no	no			yes
59	3	1	yes	no			yes	yes
60	3	2			yes	yes	yes	yes		yes
61	3	1	no	no	yes	yes	yes	yes
62	2	2	no	no	yes		yes	yes
63	3	1	no	no		yes	yes	yes
64	3	2	yes	no	yes	yes	yes	yes
65	1	2	yes	no	yes		yes	yes
66	2	2	no	no			yes	yes
67	2	2	no	no	yes		yes	yes	yes
68	1	0
69	1	1	yes					yes	yes	yes
70	2	2	no	no	yes	yes	yes	yes
71	1	1	no	no			yes
72	3	3	yes		yes		yes	yes
73	1	1	no	no
74	2	2	no	no	yes	yes	yes	yes
75	3	3	yes					yes		yes
76	1	1	no	no		yes	yes
77	1	1	no	no				yes
78	2	2	no	no			yes	yes
79	3	3	yes		yes	yes	yes	yes

## Sheet: Original CT reading
NUMBER	Parenchymal volume loss			Cortical abnormalities			Abnormal corpus	Ventriculomegaly				Cerebellar abnormalities		Abnormal brainstem		Calcifications
	Mild	Moderate	Severe	Lissencephaly	Polymicrogyria/Pachygyria	Irregular areas of sulci and/or gyri	callosum	Mild	Moderate	Severe	Septations	Hemispheric	Vermian	Hypoplasia	Atrophy	Periventricular	Cortical	GM/WM junction	Basal ganglia and/or thalamus	Brainstem	Cerebellum	Neck soft tissues
1		YES			Both		Thinned		YES		YES	Small (mild)	Small (mild)	YES		YES	YES	YES (all lobes F>B)	Thalamic and lentiform	No	No
2	yes							yes				no	no	no	no			yes
3
4			yes				yes			yes			yes	yes		yes	yes	yes	yes
5	yes					yes		yes				no	no	no	no	yes		yes
6		yes							yes			no	no	no	no	yes	yes	yes	yes
7			yes				yes			yes		yes		yes	no				yes
8			yes				yes			yes		yes		yes		yes		yes	yes
9	yes				yes	yes		yes				no	no	no	no	yes		yes
10			YES	YES						YES			Mild	Yes		YES	No	YES (F & P)	Thalamic and lentiform	No	No
11	YES							YES				No	No	No	No	No	No	YES (F & P)	No	No	No
12			YES	YES						YES			Yes (BPC?)	Yes		YES	No	YES (F & T)	Thalamic and lentiform	No	No	No
13	YES				Mild frontal pachygyra			YES			No	No	No	No	No	YES (ONE)	No	YES (FRONTAL)	Thalamic and lentiform	No	No	No
14			yes		yes		yes			yes		yes	yes	yes	no	yes	yes	yes	yes
15			YES	YES	YES		yes			YES			yes	yes		yes	yes	yes	yes	yes
16	Yes							No				no	no	no	no			YES
17
18
19				no	no	no	no	no				no	no	no	no	no	no	no	no	no	no	no
20								yes				no	no	no	no
21		yes			yes		yes	yes				no	no	no	no	yes		yes	yes
22								yes					?	no	no
23		yes			yes		yes		yes			yes	yes	yes	no	yes	yes	yes	yes	yes	yes
24	YES			yes	yes		yes	yes				no	no	no	no	no	no	yes	minor lhs	no	no	no
25		yes			yes		yes		yes			no	no	no	no	yes	no	yes	no	no	no	no
26	YES				yes			yes				?	no	no	no				yes
27		yes			yes		yes		yes			no	no	no	no	yes		yes	yes
28			yes		yes				yes			no	no	yes	no		yes (severe)	yes	yes (minor)
29			yes	yes	yes		yes		yes			no	no	no	no	yes	yes	yes	yes	no	no	no
30								no				no	no	no	no	no	no	no	no	no	no	no
31		yes		yes	yes		yes		yes			no	no	no	no	yes	yes	yes	yes (thalamic and lentiform)	no	no	no
32			yes	yes	yes		yes		yes			no	no	no	no	yes		yes	yes (lentiform)	no	no	no
33	YES				yes		yes	yes				no	no	no	no	no	no	YES (F & P)	no	no	no	no
34								yes				no	no	no	no	no	no	no	no	no	no	no
35
36			yes		yes		yes		yes			yes	yes	yes	no	yes	yes	yes	yes
37								yes				no	no	no	no	none
38			yes	yes			yes			yes			yes	yes			yes		yes
39			yes		yes		yes			yes	yes	no	no	?	no		yes	yes	yes
40		yes		yes					yes			no	no					yes	yes
41
42			yes	yes	yes		yes		yes			no	no	yes	no	yes	yes	yes	yes		yes
43			yes	yes	yes		yes			yes		yes	yes	yes	no	yes	yes	yes	yes
44		yes			yes		yes		yes			no	no	no	no	yes	yes	yes
45			yes	yes	yes		yes		yes			yes	yes	no	no	yes	yes	yes	yes
46			yes	yes			yes			yes		yes	no	yes	no		yes	yes	yes
47		yes		yes	yes				yes			yes	no	no	no			yes	yes
48		yes			yes		yes			yes		no	no	yes	no	yes	yes	yes
49			yes	yes	yes		yes			yes		yes	yes	yes	no	yes		yes	yes
50		yes		yes	yes		yes			yes		yes	yes	yes				yes
51			yes		yes		yes		yes			yes	no	no	no	yes		yes	yes		yes
52			yes	yes					yes			yes	yes	yes		yes	yes	yes	yes	yes
53			yes	yes	yes		yes		yes			yes	no	no	no	yes	yes	yes	yes
54
55			yes	yes	yes		yes			yes		no	no	no	no	yes		yes	yes	yes
56	yes					yes		yes				no	no	no	no		yes	yes
57			yes	yes	yes		yes		yes			yes		yes		yes	yes	yes	yes
58	yes				yes				yes			no	no	no	no			yes
59			yes		yes		yes	yes				no	no	yes	no			yes	yes
60			yes	yes					yes			yes				yes	yes	yes	yes		yes
61			yes	yes	yes		yes	yes				no	no	no	no	yes	yes	yes	yes
62		yes			yes		yes		yes			no	no	no	no	yes		yes	yes
63			yes	yes	yes		yes	yes				no	no	no	no		yes	yes	yes
64		yes			yes		yes		yes		yes	no	no	yes	no	yes	yes	yes	yes
65	yes				yes		yes		yes			no	yes	yes	no	yes		yes	yes
66		yes			yes		yes		yes		yes	yes	no	no	no			yes	yes
67		yes			yes		yes		yes			no	no	no	no	yes		yes	yes	yes
68
69	yes				yes			yes				yes	yes	yes					yes	yes	yes
70		yes					yes		yes			no	no	no	no	yes	yes	yes	yes
71	yes						no	yes				no	no	no	no			yes
72			yes	yes			yes			yes		yes	yes	yes		yes		yes	yes
73	yes						no	yes				no	no	no	no
74		yes							yes			no	no	no	no	yes	yes	yes	yes
75			yes	yes			yes			yes		yes	yes	yes					yes		yes
76	yes							yes				no	no	no	no		yes	yes
77	yes							yes				no	no	no	no				yes
78		yes		yes					yes			no	no	no	no			yes	yes
79			yes	yes			yes			yes			yes	yes		yes	yes	yes	yes

## Sheet: PTNoVsCTNo
Number	CT	Age (months)	Gender	Vault	Face	All
2	67	16	Female	1	1	1
3	4	19	Female	1	1	1
6	78	19	Female	1	1	1
7	0	15	Female	1	1	0
8	70	18	Female	1	1	1
9	8	16	Male	1	1	1
12	79	16	Male	1	1	1
13	33	19	Female	1	1	1
14	12	21	Female	1	1	1
15	53	19	Male	1	1	1
17	7	14	Male	1	1	1
18	52	19	Male	1	1	1
20	55	19	Female	1	1	1
21	42	19	Male	1	1	1
22	57	16	Male	1	1	1
23	2	19	Female	1	1	1
28	44	20	Female	0	0	0
29	14	16	Male	1	1	1
30	71	14	Female	1	0	0
31	74	18	Male	1	1	1
33	15	16	Male	1	1	1
34	0	16	Male	1	1	1
35	76	14	Female	1	0	0
37	32	16	Female	1	1	1
40	0	10	Female	1	1	0
42	0	16	Female	1	1	0
44	21	16	Female	1	1	1
45	59	17	Male	1	1	1
46	77	14	Female	1	1	1
47	0	17	Female	1	1	0
49	0	12	Female	1	1	0
50	60	18	Female	1	0	0
51	0	16	Female	1	1	0
52	73	24	Male	1	1	1
53	65	17	Male	1	1	1
54	66	17	Male	1	1	1
55	0	18	Female	1	1	0
57	0	15	Male	1	0	0
58	63	12	Female	1	0	0
59	16	19	Female	1	1	1
60	75	16	Male	1	0	0
61	0	17	Female	1	1	0
63	31	19	Male	1	1	1
65	0	17	Female	1	0	0
70	0	20	Male	1	0	0
